# Supplementary material for: A four year survey reveals a coherent pattern between occurrence of fruit bodies and soil amoebae populations for nivicolous myxomycetes
Source: Sci Rep. 2018 Aug 3;8:11662. doi: 10.1038/s41598-018-30131-3 (PMC6076320; doi:10.1038/s41598-018-30131-3)
Supplement: Supplementary file 2 — Supplementary data S4 [file 41598_2018_30131_MOESM2_ESM.csv]

Supplementary S4 data for: A four year survey reveals a coherent pattern between occurrence of fruit bodies and soil amoebae populations for nivicolous myxomycetes. M. Borg Dahl, O. Shchepin, C. Schunk, A. Menzel, Y. K. Novozhilov and M. Schnittler
Otu	genus	species	1_cl_A	1_cl_B	1_cl_C	1_op_A	1_op_C	2_cl_B	2_cl_C	2_op_A	2_op_B	2_op_C	3_cl_A	3_cl_C	3_op_A	3_op_B	3_op_C	4_cl_A	4_cl_C	4_op_A	4_op_B	4_op_C	5_cl_A	5_cl_B	5_cl_C	5_op_B	5_op_C	6_cl_A	6_cl_C	6_op_A	6_op_B	6_op_C	7_cl_A	7_cl_B	7_cl_C	7_op_B	8_cl_A	8_cl_B	8_cl_C	8_op_A	8_op_C
OTU1050	Comatricha	Comatricha rubens	0	178	0	0	0	0	0	0	0	0	0	0	0	0	0	0	0	0	0	0	0	0	0	0	0	0	0	0	0	0	0	0	0	0	0	0	0	0	0
OTU459	Comatricha	Comatricha rubens	0	0	0	0	0	0	0	0	0	0	0	0	0	0	1150	1	0	0	0	0	0	0	0	0	0	0	0	0	0	0	0	0	0	0	0	0	0	0	0
OTU335	Comatricha	Comatricha rubens	0	1	0	0	0	0	0	0	0	0	1197	0	0	2	0	0	0	0	0	0	0	0	0	0	0	269	0	0	0	0	0	0	0	1	0	0	0	0	0
OTU429	Comatricha	Comatricha rubens	0	0	0	0	0	0	5	0	0	0	0	294	0	103	0	0	1104	0	0	0	0	0	0	0	0	0	0	0	0	0	0	0	0	0	0	0	0	0	0
OTU347	Diachea	Diachea subsessilis	0	0	0	0	0	0	0	0	0	0	0	0	0	0	0	0	0	0	0	0	0	0	0	0	0	0	0	0	0	0	0	0	0	0	2103	0	0	0	0
OTU4877	Diacheopsis	Diacheopsis metallica	0	0	0	0	0	0	0	0	0	0	0	0	0	0	0	0	0	0	0	0	0	0	0	0	0	0	0	0	0	0	76	0	0	0	0	0	0	0	0
OTU69	Diacheopsis	Diacheopsis metallica	0	0	0	0	0	0	0	0	0	0	0	0	0	0	0	0	0	0	0	0	0	0	0	0	0	0	0	0	1	0	4218	0	0	0	0	0	0	0	0
OTU2512	Diderma	Diderma alpinum	0	0	0	0	0	0	0	0	0	0	0	0	0	0	0	0	0	0	0	0	0	0	0	0	0	0	0	0	0	3	0	0	0	0	0	0	0	0	168
OTU19	Diderma	Diderma alpinum	0	0	0	0	0	0	3	0	1	3	0	3	0	0	0	0	0	0	0	0	0	0	1	0	0	0	0	0	0	169	0	0	0	124	0	0	0	0	11637
OTU3	Diderma	Diderma fallax	1	0	0	0	0	0	0	0	5	0	0	0	0	0	0	0	0	0	0	0	5	13	2	6	6	0	0	0	0	0	0	0	0	0	0	30674	1	0	0
OTU155	Diderma	Diderma globosum	1	0	0	0	0	0	1	0	0	0	0	0	0	0	0	0	0	0	0	0	0	0	0	0	0	0	0	0	0	0	0	0	0	0	0	0	0	0	0
OTU43	Diderma	Diderma globosum	0	0	0	0	0	0	1	1	0	0	0	0	2	0	0	0	0	1	1	0	0	0	0	0	0	0	0	0	8498	0	2	0	0	0	0	0	2	0	0
OTU77	Diderma	Diderma meyerae	0	0	0	1	0	0	0	0	0	1	0	0	0	0	0	0	0	0	0	1044	1	0	0	0	1	1	0	1643	0	4562	0	2	2	0	2	1450	0	8958	0
OTU589	Diderma	Diderma microcarpum	0	0	0	0	0	0	0	1	0	0	608	0	0	0	0	0	0	736	0	0	0	0	0	0	0	0	0	0	0	0	0	0	0	0	0	0	0	0	0
OTU13	Diderma	Diderma microcarpum	0	0	0	0	1	1	5	2	0	0	0	0	0	0	0	1	2239	0	0	0	0	0	0	0	0	0	0	0	1	0	4772	10237	1	0	1	0	10386	0	0
OTU25	Diderma	Diderma niveum	0	0	0	0	0	0	0	1	0	0	0	0	0	0	0	0	0	0	0	0	0	0	0	0	0	0	1	0	2	0	3	0	0	0	0	0	9631	0	0
OTU560	Didymium	Didymium balearicum	0	0	0	0	1074	0	0	0	0	32	0	0	0	0	0	0	0	0	0	0	0	0	0	0	0	0	0	0	0	0	0	0	0	0	0	0	0	0	0
OTU1801	Didymium	Didymium comatum	0	0	0	0	0	0	0	0	301	13	2	0	0	0	0	0	0	0	0	0	0	18	0	0	0	0	0	0	0	16	0	0	0	0	0	0	0	0	0
OTU1731	Didymium	Didymium comatum	0	0	0	0	0	0	0	0	0	5	0	0	0	0	815	0	0	0	0	0	0	0	0	0	1	0	10	0	0	0	0	0	0	0	0	0	0	0	0
OTU10	Didymium	Didymium comatum	0	442	0	0	0	0	0	0	25612	4582	228	0	0	231	0	0	0	0	0	0	3	282	13	9	4	0	0	1	0	857	0	1	1	0	0	1	1	0	1
OTU56	Didymium	Didymium crustaceum	0	0	0	1	0	14454	0	0	0	1	0	0	0	0	0	0	0	1	0	0	0	3	0	0	0	0	0	0	0	0	0	0	0	0	0	0	0	0	0
OTU4466	Didymium	Didymium difforme	0	0	0	0	0	0	0	0	0	0	0	0	0	0	0	0	0	0	0	0	0	0	0	0	192	0	0	0	0	0	0	0	0	0	0	0	0	0	0
OTU24	Didymium	Didymium difforme	0	0	0	1776	0	0	0	0	0	0	0	0	0	0	0	0	0	0	0	0	2	5	0	2	16107	0	1	4	0	0	0	0	0	0	0	0	0	0	0
OTU2487	Fuligo	Fuligo sp.	0	0	0	0	0	119	0	0	0	0	0	0	0	0	0	0	0	0	0	0	0	0	0	0	0	0	0	0	0	0	0	0	0	0	0	0	0	0	0
OTU452	Lamproderma	Lamproderma aeneum	0	0	0	0	0	0	22	0	0	0	21	1407	0	0	0	0	0	0	0	0	0	0	0	0	0	0	0	0	0	0	0	0	0	0	0	0	0	0	0
OTU381	Lamproderma	Lamproderma aeneum	0	0	0	0	0	1802	0	1144	232	0	0	0	0	0	0	0	0	0	0	0	0	1	0	0	0	0	0	0	1368	0	0	0	0	0	0	0	0	0	0
OTU4871	Lamproderma	Lamproderma album	0	0	0	0	0	0	0	0	0	0	0	0	0	0	0	0	0	0	0	0	0	0	0	0	0	0	0	0	0	98	0	0	0	0	0	0	0	0	0
OTU3188	Lamproderma	Lamproderma arcyrioides	0	0	0	0	0	6	0	0	0	5	0	0	0	2	0	0	103	165	1	2276	25	0	0	0	0	0	0	0	0	0	0	0	0	0	0	0	0	1	0
OTU67	Lamproderma	Lamproderma echinosporum	172	0	191	0	0	154	4823	0	0	0	308	0	0	0	0	0	0	0	0	0	0	1	0	1	0	0	0	0	309	0	1	0	0	1417	0	0	0	0	0
OTU82	Lamproderma	Lamproderma lycopodiicola	0	0	0	0	0	0	0	0	0	0	0	0	0	0	0	0	0	0	0	0	0	0	0	0	0	0	0	0	0	0	4070	0	0	0	0	0	0	0	0
OTU595	Lamproderma	Lamproderma ovoideum	0	0	0	0	0	0	0	0	0	0	0	0	0	0	0	0	0	0	0	0	845	0	0	0	0	0	0	0	0	0	0	0	0	0	0	0	0	0	0
OTU159	Lamproderma	Lamproderma ovoideum	0	1	0	0	0	0	0	0	0	0	0	1	0	0	1	6724	1	3	1	0	0	0	0	0	1699	0	1	0	0	0	0	0	0	0	0	1	0	0	0
OTU3186	Lamproderma	Lamproderma piriforme	0	1	0	0	0	0	0	2	0	0	0	0	0	0	0	0	0	12	0	505	0	0	2	0	0	0	0	0	0	0	0	0	0	0	0	0	0	0	0
OTU64	Lamproderma	Lamproderma piriforme	0	901	0	105	0	0	0	1401	0	1494	0	131	0	0	0	221	0	7347	1	2169	0	3	3573	1	1	0	1	1	0	1	0	0	0	0	0	0	3	0	0
OTU109	Lamproderma	Lamproderma retirugisporum	0	0	0	0	0	1	0	1	0	13	0	0	535	28	0	1	1	0	2	1132	0	3115	3	2573	2	1444	0	1477	388	1784	0	0	0	1	0	0	0	0	0
OTU175	Lamproderma	Lamproderma sauteri	0	0	0	0	0	1	0	0	1	0	0	0	0	0	0	0	0	0	0	0	1	1	1	0	1	0	0	0	0	0	0	0	0	0	0	0	1	0	0
OTU1296	Lamproderma	Lamproderma sauteri	0	0	8	0	0	0	0	0	0	0	0	278	0	0	0	0	0	0	0	0	0	0	0	0	0	0	0	0	0	0	0	0	0	0	0	0	0	0	0
OTU521	Lamproderma	Lamproderma scintillans	0	0	0	0	0	0	0	0	0	0	0	0	0	0	0	0	0	1	0	0	0	0	0	0	0	0	0	0	0	0	0	0	0	0	0	0	0	0	0
OTU309	Lamproderma	Lamproderma scintillans	0	0	0	0	2448	0	0	0	0	0	1	0	0	0	1	0	0	0	0	0	0	0	0	0	0	0	0	0	0	0	0	0	0	0	0	0	0	0	0
OTU214	Lamproderma	Lamproderma scintillans	0	0	0	0	2	0	0	380	0	124	0	0	1	3052	0	0	0	0	0	0	1	1	0	0	0	0	0	0	0	0	0	0	0	0	0	0	0	0	0
OTU238	Lepidoderma	Lepidoderma chailletii	0	0	0	0	0	1	0	0	0	0	0	0	0	0	0	0	0	0	0	0	1	0	0	0	0	0	0	0	0	0	0	0	0	0	0	0	0	0	1
OTU15	Lepidoderma	Lepidoderma chailletii	1	499	10864	0	1	0	0	0	0	0	4	0	0	2	0	0	0	0	0	0	1	0	2	1	1	0	0	0	0	0	0	0	0	0	0	0	0	0	0
OTU1645	Meriderma	Meriderma carestiae	0	0	0	0	0	0	0	20	0	1	0	0	142	0	0	35	1	0	0	0	0	0	0	17	0	0	0	335	0	14	0	1	0	0	0	0	0	0	0
OTU6633	Meriderma	Meriderma carestiae	0	0	0	0	0	0	0	0	0	0	0	0	439	1	0	231	0	2	0	0	0	1	0	7	0	0	0	412	0	120	0	0	0	0	0	0	0	0	0
OTU244	Meriderma	Meriderma carestiae	0	0	0	0	504	0	0	0	0	0	0	0	2195	0	0	0	0	0	0	0	0	0	0	0	0	0	0	0	0	0	0	0	0	0	0	0	0	0	0
OTU2	Meriderma	Meriderma carestiae	2	1	0	1	3	7	0	1795	3	0	0	0	0	858	0	0	0	3	0	0	0	2	1	3231	0	0	4	514	2	0	6	0	0	0	0	0	11	0	0
OTU2622	Meriderma	Meriderma echinulatum	0	0	0	0	0	0	0	0	0	0	0	129	0	0	0	0	0	0	0	0	0	0	0	0	0	0	0	0	0	0	0	0	0	0	0	0	0	0	0
OTU1229	Meriderma	Meriderma echinulatum	0	12	0	0	0	0	0	0	0	0	0	5	0	0	0	0	0	0	0	0	0	0	0	0	0	0	0	0	0	0	48	0	0	386	0	0	0	0	0
OTU48	Meriderma	Meriderma echinulatum	6153	726	0	1	0	513	3	1	0	1	0	107	0	4	0	0	0	0	0	0	0	3387	3	1	0	0	1	0	0	0	4701	439	1	0	1	3702	3	43	0
OTU450	Meriderma	Meriderma spinulisporum	0	0	0	0	0	820	0	0	0	0	0	0	0	0	0	0	0	0	0	0	0	0	0	0	0	0	0	0	0	0	0	0	0	0	0	0	1	0	0
OTU3473	Physarum	Physarum albescens	0	0	0	0	0	0	0	0	0	0	0	0	0	0	0	0	0	0	0	0	0	0	0	0	0	0	0	0	0	0	0	0	0	0	0	0	324	0	156
OTU9	Physarum	Physarum albescens	0	0	0	0	0	0	2	1	1	7	0	1	0	0	0	0	0	0	0	0	0	0	0	0	0	0	1	0	0	0	0	0	0	0	0	0	3400	0	16523
OTU131	Physarum	Physarum alpestre	0	0	0	0	0	0	0	0	2	0	0	1	0	0	0	0	0	0	0	0	0	1	0	0	1	0	0	0	0	0	0	0	0	0	0	1	0	0	0
OTU200	Physarum	Physarum vernum	1	0	0	0	0	0	1	0	0	1	0	0	0	0	0	0	0	0	0	0	0	1	0	2	0	0	0	0	0	0	0	0	0	0	0	0	0	0	0
OTU8350	Physarum	Physarum vernum	0	0	0	0	0	0	14	0	0	0	0	0	0	0	0	0	0	0	0	0	0	0	0	0	0	0	0	0	0	0	0	0	0	0	0	0	0	0	0
OTU3319	Physarum	Physarum vernum	0	0	0	0	0	0	49	0	0	0	0	0	0	0	0	0	0	0	0	0	0	0	0	0	0	0	0	0	0	0	0	0	0	0	0	0	0	0	0
OTU908	Physarum	Physarum vernum	0	0	0	0	0	0	0	0	0	0	0	0	0	0	0	0	0	356	1	0	0	0	0	0	0	0	0	0	0	0	0	0	0	0	0	0	0	0	0
OTU542	Physarum	Physarum vernum	0	0	744	0	0	0	0	0	0	0	0	0	0	0	0	0	0	0	0	0	0	0	0	0	0	0	0	0	0	0	0	0	0	0	0	0	0	0	0
OTU22	Stemonitis	Stemonitis flavogenita	0	429	16	0	0	902	127	204	167	23	0	513	0	0	0	0	1	1	0	602	1	574	15932	1	6	237	0	0	0	251	0	0	2	0	0	1	0	0	0
OTU415	Stemonitis	Stemonitis smithii	0	0	0	0	0	0	3	0	0	0	0	17	0	0	0	0	0	0	0	0	0	0	0	0	0	0	0	0	0	0	0	0	0	0	0	0	0	0	0
OTU3560	Stemonitis	Stemonitis smithii	0	0	49	0	0	0	0	0	0	0	0	0	0	0	0	0	0	0	0	0	0	0	0	0	0	0	0	0	0	0	0	0	0	0	0	0	0	0	0
OTU2613	Stemonitis	Stemonitis smithii	0	0	0	0	0	0	0	0	0	0	0	0	0	0	0	0	4	0	0	0	0	0	0	0	0	0	0	0	0	0	0	0	0	0	0	113	0	0	0
OTU174	Stemonitis	Stemonitis smithii	0	0	0	0	0	0	0	0	0	0	0	23	0	0	0	0	1487	1	0	0	0	0	1	0	0	0	0	0	0	0	2	0	0	1	0	2407	0	0	0
OTU7337	CAU_RU	CAU_RU	0	0	0	0	0	0	0	0	0	0	0	0	0	19	0	0	0	0	0	0	0	0	0	0	0	0	0	0	0	0	0	0	0	0	0	0	0	0	0
OTU6847	CAU_RU	CAU_RU	104	0	0	0	0	0	0	0	0	0	0	0	0	0	0	0	0	0	0	0	0	0	0	0	0	0	0	0	0	0	0	0	0	0	0	0	0	0	0
OTU2394	CAU_RU	CAU_RU	0	0	0	0	0	0	0	0	0	0	0	138	0	0	0	0	0	0	0	0	0	0	0	0	0	0	0	0	0	0	0	0	0	0	0	0	0	0	0
OTU570	CAU_RU	CAU_RU	0	0	0	0	0	0	0	0	0	0	0	0	0	0	0	0	0	0	0	0	0	0	0	0	0	0	0	0	0	0	0	0	0	159	0	0	1	0	0
OTU5661	CAU_RU	CAU_RU	0	0	0	0	0	0	0	0	0	0	0	0	0	0	228	0	0	0	0	0	0	0	0	0	0	0	0	0	0	0	0	0	0	0	0	0	0	0	0
OTU4667	CAU_RU	CAU_RU	0	0	0	0	0	0	0	0	0	1	0	0	0	0	0	0	0	0	0	0	0	0	0	0	0	0	0	0	0	0	0	0	0	0	0	0	0	0	245
OTU2572	CAU_RU	CAU_RU	2	3	0	0	0	0	0	0	161	0	0	0	9	0	0	0	0	0	66	0	2	0	24	0	0	0	0	0	0	29	0	0	0	0	0	0	0	0	0
OTU3273	CAU_RU	CAU_RU	0	0	0	0	0	0	0	0	0	1	0	0	50	0	0	0	0	0	0	0	0	0	0	91	0	0	0	96	76	55	0	0	0	0	0	0	1	0	0
OTU6218	CAU_RU	CAU_RU	0	0	0	0	0	0	0	0	0	1	0	0	0	288	3	0	0	0	0	0	0	0	0	2	0	0	0	91	0	2	0	0	0	0	0	0	0	1	0
OTU583	CAU_RU	CAU_RU	0	0	0	0	0	0	0	0	0	0	0	0	0	0	1	0	0	0	0	0	0	0	0	0	0	0	0	0	0	394	0	0	0	1	0	0	0	0	0
OTU66	CAU_RU	CAU_RU	0	0	0	0	0	0	0	0	414	0	0	0	0	83	0	0	0	0	0	0	1	0	1	0	0	0	0	0	0	0	0	0	0	0	0	0	0	0	0
OTU7471	CAU_RU	CAU_RU	0	0	0	0	0	0	0	104	192	142	0	0	0	1	0	0	0	0	0	0	0	0	0	81	0	0	0	0	0	0	0	0	0	0	0	0	0	0	0
OTU666	CAU_RU	CAU_RU	672	0	0	0	0	0	0	0	0	0	0	0	0	1	0	0	0	0	0	0	0	0	0	0	0	0	0	0	0	0	0	0	0	0	0	0	0	0	0
OTU771	CAU_RU	CAU_RU	0	0	0	0	0	0	0	0	0	0	0	0	0	0	0	0	0	0	0	0	0	0	0	1	0	0	0	0	0	0	0	0	0	0	1238	0	0	23	0
OTU421	CAU_RU	CAU_RU	0	242	0	0	0	0	0	0	0	0	0	0	0	0	0	0	0	0	325	0	0	1	0	1718	0	19	0	110	1452	512	5	0	0	0	0	0	0	0	0
OTU91	CAU_RU	CAU_RU	0	0	0	0	0	0	0	0	0	0	0	0	0	0	0	0	0	0	0	0	2	2	0	2	0	0	0	0	0	0	0	0	0	0	0	4560	0	0	0
OTU262	CAU_RU	CAU_RU	0	0	0	0	0	0	0	0	1	1	0	0	0	1	0	0	3	1575	1241	178	4048	1045	1115	28	0	199	1	23	0	332	0	0	0	0	0	0	0	0	0
OTU223	CAU_RU	CAU_RU	0	0	0	0	0	0	0	0	0	514	0	0	3589	100	0	0	0	2	1	0	0	1	0	1438	0	0	0	2249	2041	1344	0	0	0	0	0	0	1	0	0
OTU35	CAU_RU	CAU_RU	0	0	0	0	0	0	1	0	0	3	0	0	0	0	0	0	0	0	0	0	0	0	0	0	0	0	0	0	0	0	0	0	0	0	0	0	0	0	11326
OTU39	CAU_RU	CAU_RU	0	0	0	0	0	0	0	0	1	0	0	0	0	0	0	0	0	1	1	1	1	6	1	11738	0	0	0	1885	0	0	1	0	0	0	0	0	0	0	0
OTU29	CAU_RU	CAU_RU	0	0	0	0	0	0	1	8462	3097	10501	0	2	0	25	0	0	0	0	0	0	0	2	2	692	1	1	4	0	2	0	3	0	0	0	0	0	8	0	0
OTU54	CAU_RU	CAU_RU	4326	53	0	0	205	2	0	15	3042	380	125	48	285	2	0	2	1126	6861	1686	1	2894	6280	1384	6	2	1	0	955	816	878	3114	1085	3326	1431	6264	1	3096	0	0
OTU1283	Grass_DE	Grass_DE	0	0	0	0	0	0	0	0	0	0	0	0	0	0	0	0	0	0	0	0	0	0	0	0	0	0	0	0	0	0	0	1	0	0	1	0	0	0	0
OTU4270	Grass_DE	Grass_DE	0	0	0	0	0	0	0	0	0	0	0	0	0	0	229	0	0	0	0	0	0	0	0	0	0	0	0	0	0	0	0	0	0	0	0	0	0	0	0
OTU6362	Grass_DE	Grass_DE	0	189	9	0	0	0	1	0	0	0	25	6	0	0	0	0	0	0	0	0	0	0	0	0	0	0	0	0	0	0	0	0	0	0	0	0	0	0	0
OTU7339	Grass_DE	Grass_DE	0	382	0	0	0	0	5	0	0	35	0	0	0	1	0	0	0	0	0	0	0	0	0	0	0	0	0	0	0	0	0	0	0	0	0	0	0	0	0
OTU308	Grass_DE	Grass_DE	65	325	53	0	0	0	1	0	38	0	0	7	0	1	0	0	0	0	0	0	0	0	0	0	0	0	0	0	0	0	0	0	0	0	0	0	1	0	0
OTU648	Grass_DE	Grass_DE	0	0	0	0	0	0	0	0	0	0	585	0	0	0	0	0	0	0	0	0	0	0	0	0	0	0	0	0	0	0	0	0	0	0	0	0	0	0	0
OTU1058	Grass_DE	Grass_DE	431	0	53	0	0	0	0	0	125	0	0	0	0	0	0	0	0	0	0	0	1	0	0	0	0	0	0	0	0	0	0	0	0	0	0	0	0	0	0
OTU821	Grass_DE	Grass_DE	0	0	0	0	0	0	0	0	0	54	1	0	0	620	0	0	0	0	0	0	0	0	0	0	0	0	0	0	0	0	0	0	0	0	0	0	0	0	0
OTU291	Grass_DE	Grass_DE	0	0	0	0	0	0	0	1139	0	0	0	0	0	0	0	0	0	0	0	0	0	0	0	0	0	0	1	0	0	0	0	0	1	48	0	0	0	0	0
OTU473	Grass_DE	Grass_DE	0	0	0	0	0	0	0	1403	0	0	0	0	0	80	0	0	0	0	0	0	0	0	0	0	3	0	0	0	0	0	0	0	0	0	0	0	0	0	0
OTU408	Grass_DE	Grass_DE	1709	508	0	0	0	0	0	0	0	0	0	0	0	2	0	0	0	0	0	0	0	0	0	0	0	0	0	0	0	0	0	1	0	0	0	0	0	0	0
OTU260	Grass_DE	Grass_DE	0	0	0	0	0	0	0	1644	152	12	0	71	486	0	0	0	0	0	0	0	0	0	0	0	0	0	0	0	0	0	0	0	0	0	0	0	1	0	0
OTU76	Grass_DE	Grass_DE	0	15	1	0	0	0	1	0	0	0	5	0	0	0	0	0	0	0	0	0	0	0	0	0	0	0	1	0	0	0	3781	0	0	0	0	0	0	0	0
OTU47	Grass_DE	Grass_DE	0	0	0	0	0	0	0	0	0	0	0	90	0	0	0	0	0	0	0	0	0	0	2	0	0	0	0	0	0	0	0	4	8044	0	2	0	0	1	0
OTU31	Grass_DE	Grass_DE	0	12391	172	0	3	0	44	0	0	0	4890	197	1	3	1	0	0	0	1	0	0	0	0	0	0	0	0	0	0	0	2	0	2	0	0	0	0	0	0
OTU1141	unknown	unknown	0	0	0	0	0	1	0	0	0	0	0	0	0	0	0	0	0	0	0	0	0	0	0	0	0	0	0	0	0	0	0	0	0	0	0	0	0	0	0
OTU360	unknown	unknown	0	0	0	0	0	0	0	0	0	0	0	0	0	0	0	1	0	0	0	0	0	0	0	0	0	0	0	0	0	0	0	0	0	0	0	0	0	0	0
OTU2658	unknown	unknown	0	0	0	0	0	0	0	0	0	1	0	0	0	0	0	0	0	0	0	0	0	0	0	1	0	0	0	0	0	0	0	0	0	0	0	0	0	0	0
OTU625	unknown	unknown	0	0	0	0	0	0	0	0	0	0	0	0	0	0	0	0	0	0	0	0	1	0	0	0	0	1	0	0	0	0	0	0	0	0	0	0	0	0	0
OTU986	unknown	unknown	1	0	0	0	0	0	0	0	0	0	0	0	0	0	0	0	0	0	0	0	0	0	0	0	0	1	0	0	0	0	0	0	0	0	0	0	0	0	0
OTU1978	unknown	unknown	0	0	0	0	0	0	0	0	0	0	0	0	0	0	0	0	0	0	0	0	0	0	0	0	0	0	2	0	0	0	0	0	0	0	0	0	0	0	0
OTU59	unknown	unknown	0	0	0	0	0	0	0	0	0	0	0	0	0	0	0	0	0	0	0	0	2	1	0	0	0	0	0	0	0	0	0	0	0	0	0	0	0	0	0
OTU1927	unknown	unknown	0	0	0	0	0	0	4	0	0	0	3	0	0	0	0	0	0	0	0	0	0	0	0	0	0	0	0	0	0	0	0	0	0	0	0	0	0	0	0
OTU1988	unknown	unknown	0	0	0	0	1	0	0	0	0	0	0	0	0	0	0	0	0	0	0	0	0	0	0	0	0	0	0	0	0	0	10	0	0	1	0	0	0	0	0
OTU1062	unknown	unknown	0	5	0	0	0	0	1	0	0	0	0	12	0	0	0	0	0	0	0	0	0	0	0	0	0	0	0	0	0	0	0	0	0	0	0	0	0	0	0
OTU7040	unknown	unknown	0	0	0	0	0	0	0	0	0	0	0	30	0	0	0	0	0	0	0	0	0	0	0	0	0	0	0	0	0	0	0	0	0	0	0	0	0	0	0
OTU7969	unknown	unknown	0	0	0	0	0	0	0	0	0	0	0	0	0	0	0	0	0	0	0	0	0	0	0	0	0	0	0	0	0	0	0	0	0	0	0	0	0	39	0
OTU4148	unknown	unknown	0	0	0	0	0	0	40	0	0	0	0	0	0	0	0	0	0	0	0	0	0	0	0	0	0	0	0	0	0	0	0	0	0	0	0	0	0	0	0
OTU7125	unknown	unknown	0	0	0	0	0	1	0	0	0	0	0	41	0	0	0	0	0	0	0	0	0	0	0	0	0	0	0	0	0	0	0	0	0	0	0	0	0	0	0
OTU6073	unknown	unknown	0	0	0	0	0	0	0	0	0	0	1	0	0	42	0	0	0	0	0	0	0	0	0	0	0	0	0	0	0	0	0	0	0	0	0	0	0	0	0
OTU4603	unknown	unknown	0	0	0	0	0	0	0	0	0	0	0	47	0	0	0	0	0	0	0	0	0	0	0	0	0	0	0	0	0	0	0	0	0	0	0	0	0	0	0
OTU4808	unknown	unknown	0	41	11	0	0	0	0	0	0	0	0	0	0	0	0	0	0	0	0	0	0	0	0	0	0	0	0	0	0	0	0	0	0	0	0	0	0	0	0
OTU4919	unknown	unknown	52	0	0	0	0	0	0	0	0	0	0	0	0	0	0	0	0	0	0	0	0	0	0	0	0	0	0	0	0	0	0	0	0	0	0	0	0	0	0
OTU611	unknown	unknown	0	0	0	8	0	0	0	0	0	0	0	0	0	0	0	0	0	0	0	0	0	0	0	0	0	0	0	0	45	0	0	0	0	0	0	0	0	0	0
OTU4709	unknown	unknown	0	0	0	0	0	0	0	0	0	0	0	0	0	0	0	0	0	0	0	0	0	0	0	0	0	0	0	0	0	0	0	0	55	0	0	0	0	0	0
OTU4429	unknown	unknown	0	0	0	0	0	0	0	0	0	0	58	0	0	1	0	0	0	0	0	0	0	0	0	0	0	0	0	0	0	0	0	0	0	0	0	0	0	0	0
OTU633	unknown	unknown	0	0	0	0	0	0	0	0	0	0	0	66	0	0	0	0	0	0	0	0	0	0	0	0	0	0	0	0	0	0	0	0	0	0	0	0	0	0	0
OTU4118	unknown	unknown	0	0	0	0	0	0	0	0	0	0	0	0	0	0	0	0	0	0	0	0	0	0	0	0	0	0	0	0	66	0	0	0	0	0	0	0	0	0	0
OTU5009	unknown	unknown	0	0	0	0	0	0	0	0	0	0	0	0	0	0	0	0	81	0	0	0	0	0	0	0	0	0	0	0	0	0	0	0	0	0	0	0	0	0	0
OTU172	unknown	unknown	0	84	0	0	0	0	2	0	0	0	1	0	0	0	0	0	0	0	0	0	0	0	0	0	0	0	0	0	0	0	1	0	0	0	0	0	0	0	0
OTU3657	unknown	unknown	0	0	0	0	0	3	0	0	0	0	0	0	40	0	4	0	33	2	0	0	0	0	0	0	0	0	0	0	2	0	0	0	2	0	0	0	5	0	0
OTU561	unknown	unknown	0	0	0	0	0	0	0	0	0	0	0	0	0	1	0	0	0	0	0	0	0	0	0	0	0	0	0	0	0	94	0	0	0	0	0	0	0	0	0
OTU2537	unknown	unknown	0	0	0	0	0	0	0	0	0	97	0	0	0	0	0	0	0	0	0	0	0	0	0	0	0	0	0	0	0	0	0	0	0	0	0	0	0	0	0
OTU3150	unknown	unknown	0	0	0	0	0	0	0	0	0	0	0	124	0	0	0	0	0	0	0	0	0	0	0	0	0	0	0	0	0	0	0	0	0	0	0	0	0	0	0
OTU3041	unknown	unknown	0	64	0	0	0	61	0	0	0	0	0	0	0	0	0	0	0	1	0	0	0	0	0	0	0	0	0	0	0	0	0	0	0	0	0	0	0	0	0
OTU151	unknown	unknown	0	0	0	0	0	0	0	0	0	0	1	131	0	0	0	0	0	0	0	0	0	0	1	0	0	0	0	0	0	0	0	0	1	0	0	0	0	0	0
OTU1174	unknown	unknown	0	0	0	0	0	134	0	0	0	0	0	0	0	0	0	0	0	0	0	0	0	0	0	0	0	0	0	0	0	0	0	0	0	0	0	0	0	0	0
OTU2299	unknown	unknown	0	138	0	0	0	0	0	0	0	0	0	0	0	0	0	0	0	0	0	0	0	0	0	0	0	0	0	0	0	0	0	0	0	0	0	0	0	0	0
OTU1994	unknown	unknown	0	0	0	0	0	0	138	0	0	1	0	0	0	0	0	0	0	0	0	0	0	0	0	0	0	0	0	0	0	0	0	0	0	0	0	0	0	0	0
OTU2545	unknown	unknown	0	46	0	0	0	0	0	0	0	0	1	5	0	0	0	0	0	0	0	0	0	0	0	0	0	0	0	0	0	0	95	0	0	0	0	0	0	0	0
OTU3481	unknown	unknown	0	50	0	0	0	117	3	0	0	0	0	0	0	0	0	0	0	0	0	0	0	0	0	0	0	0	0	0	0	0	0	0	0	0	0	0	0	0	0
OTU2871	unknown	unknown	0	0	0	0	0	0	0	0	0	0	0	0	0	0	0	0	0	0	0	0	0	0	0	0	0	0	0	0	0	0	0	0	0	0	0	0	171	0	0
OTU2687	unknown	unknown	0	0	0	180	0	0	0	0	0	0	0	0	0	0	0	0	0	0	0	0	0	0	0	0	0	0	0	0	0	0	0	0	0	0	0	0	0	0	0
OTU1786	unknown	unknown	0	0	0	0	0	0	0	0	0	0	0	0	0	0	0	0	0	0	0	0	0	0	0	0	0	0	0	186	0	0	0	0	0	0	0	0	0	0	0
OTU3460	unknown	unknown	0	0	0	0	0	0	0	0	0	0	188	0	0	0	0	0	0	0	0	0	0	0	0	0	0	0	0	0	0	0	0	0	0	0	0	0	0	0	0
OTU1582	unknown	unknown	0	0	0	0	0	0	1	0	0	0	0	194	0	0	0	0	0	0	0	0	0	0	0	0	0	0	0	0	0	0	0	0	0	0	0	0	0	0	0
OTU1153	unknown	unknown	0	0	0	0	0	0	0	0	0	0	0	0	0	0	0	0	0	0	0	0	0	0	0	0	0	0	216	0	0	0	0	0	0	0	0	0	0	0	0
OTU1532	unknown	unknown	0	0	0	0	0	0	0	0	0	220	0	0	0	0	0	0	0	0	0	0	0	0	0	0	0	0	0	0	0	0	0	0	0	0	0	0	0	0	0
OTU1268	unknown	unknown	0	0	0	0	0	0	0	0	223	0	0	0	0	0	0	0	0	0	0	0	0	0	0	1	0	0	0	0	0	0	0	0	0	0	0	0	0	0	0
OTU1170	unknown	unknown	0	0	0	0	0	0	0	0	234	12	0	0	0	0	0	0	0	0	0	0	0	0	0	0	0	0	0	0	0	0	0	0	0	0	0	0	0	0	0
OTU1116	unknown	unknown	0	0	0	0	0	0	0	0	0	0	0	0	0	0	0	0	0	278	0	0	0	0	0	0	0	0	0	0	0	0	0	0	0	0	0	0	0	0	0
OTU1553	unknown	unknown	308	0	0	0	0	0	0	0	0	0	0	0	0	7	0	0	0	0	0	0	0	0	0	0	0	0	0	0	0	0	0	0	0	0	0	0	0	0	0
OTU991	unknown	unknown	0	317	0	0	0	0	0	0	0	0	0	0	0	0	0	0	0	0	0	0	0	0	0	0	0	0	0	0	0	0	0	0	0	0	0	0	0	0	0
OTU1208	unknown	unknown	0	0	0	0	318	0	0	0	0	0	0	0	0	0	0	0	0	0	0	0	0	0	0	0	0	0	0	0	0	0	0	0	0	0	0	0	0	0	0
OTU757	unknown	unknown	0	349	0	0	0	0	0	0	0	0	0	0	2	0	0	0	0	0	1	0	0	0	0	0	0	21	0	0	0	0	0	0	0	0	0	0	0	0	0
OTU1205	unknown	unknown	0	0	0	0	0	0	0	0	0	11	0	0	0	0	399	3	0	0	0	0	0	0	0	0	0	0	0	0	0	0	0	0	0	0	0	0	0	0	0
OTU981	unknown	unknown	0	0	0	0	0	0	0	0	0	0	0	0	437	0	0	0	0	0	0	0	0	0	0	0	0	0	0	0	0	0	0	0	0	0	0	0	0	0	0
OTU960	unknown	unknown	441	0	0	0	0	0	0	0	0	0	0	0	0	0	0	0	0	0	0	0	0	0	0	0	0	0	0	0	0	0	0	0	0	0	0	0	0	0	0
OTU831	unknown	unknown	0	0	0	0	0	0	0	0	0	0	0	0	0	0	0	0	0	0	0	0	452	0	0	0	0	0	0	0	0	0	0	0	0	0	0	0	0	0	0
OTU9191	unknown	unknown	0	81	3	0	0	97	0	4	9	0	0	31	11	0	19	3	0	1	0	3	19	0	19	0	0	8	0	0	123	40	0	0	0	0	0	0	0	0	0
OTU717	unknown	unknown	0	0	0	0	0	0	0	0	0	0	0	0	0	0	0	0	0	0	0	0	0	0	0	0	0	0	0	486	0	0	0	0	0	0	0	0	0	0	0
OTU1047	unknown	unknown	0	0	0	0	0	0	0	0	0	0	0	0	0	0	0	0	0	0	0	0	0	0	0	0	0	0	0	0	0	0	0	1	0	0	0	0	0	492	0
OTU737	unknown	unknown	0	0	0	0	0	0	0	0	0	0	0	0	0	0	0	0	0	0	0	0	0	0	0	0	0	0	0	0	0	0	0	0	517	0	0	0	0	0	0
OTU825	unknown	unknown	0	0	0	0	0	0	0	0	0	0	0	44	508	0	0	0	0	0	1	0	0	0	0	0	0	0	0	0	0	0	0	0	0	0	0	0	0	0	0
OTU671	unknown	unknown	0	564	0	0	0	0	0	0	0	0	0	37	0	1	0	0	0	0	0	0	0	0	0	0	0	0	0	0	0	0	0	0	0	0	0	0	0	0	0
OTU4376	unknown	unknown	0	0	0	0	0	0	0	0	0	0	0	0	0	0	0	568	0	0	0	0	0	0	0	0	0	0	53	0	0	0	0	0	0	0	0	0	0	0	0
OTU661	unknown	unknown	0	0	0	0	0	0	0	0	0	0	0	0	0	0	0	0	0	1	0	679	0	0	0	0	0	0	0	0	0	0	0	0	0	0	0	0	0	0	0
OTU313	unknown	unknown	0	0	0	0	0	0	0	0	0	0	0	0	0	0	0	1	0	0	1	0	1	0	0	0	0	0	0	761	0	0	0	0	1	0	0	0	0	100	0
OTU1191	unknown	unknown	0	0	0	0	0	174	4	0	95	0	0	267	0	0	0	0	0	0	0	0	0	364	0	0	0	0	0	0	0	0	0	0	0	0	0	0	0	0	0
OTU397	unknown	unknown	0	0	0	0	0	0	0	0	0	0	0	0	0	0	0	0	0	0	0	0	0	0	0	0	0	0	944	0	0	0	0	0	0	0	0	0	0	0	0
OTU658	unknown	unknown	0	0	0	0	0	0	0	0	0	0	0	0	0	0	0	0	0	0	0	0	961	0	0	0	0	0	0	0	0	0	0	0	0	0	0	0	0	0	0
OTU422	unknown	unknown	0	0	0	0	0	0	0	843	0	0	0	0	0	70	80	0	0	0	0	0	0	0	0	0	0	0	1	0	0	0	0	0	0	0	0	0	1	0	0
OTU582	unknown	unknown	0	0	0	0	0	0	0	0	0	0	0	0	0	0	0	0	0	0	0	0	0	0	0	0	0	0	0	0	0	0	0	1033	0	0	0	0	0	0	0
OTU616	unknown	unknown	0	0	0	0	0	0	0	0	0	0	0	0	1123	0	0	0	0	0	0	0	0	0	0	0	0	0	0	0	0	0	0	0	0	0	0	0	0	0	0
OTU567	unknown	unknown	0	0	0	0	0	0	0	0	0	5	0	0	0	0	0	0	1172	0	0	1	0	0	0	0	0	0	0	0	0	0	0	0	0	0	1	0	0	0	0
OTU547	unknown	unknown	0	0	0	0	1187	0	0	0	0	0	0	0	0	0	0	0	0	0	0	0	0	0	0	0	0	0	0	0	0	0	0	0	0	0	0	0	0	0	0
OTU453	unknown	unknown	0	0	0	0	0	0	0	0	0	1196	0	0	0	10	0	0	0	0	0	0	0	0	0	0	0	0	0	0	0	0	0	0	0	0	0	0	0	0	0
OTU506	unknown	unknown	0	0	0	0	0	0	0	0	0	0	0	0	0	0	0	0	0	0	0	0	0	1	0	0	0	0	0	0	0	0	0	1210	0	0	0	0	0	0	0
OTU566	unknown	unknown	0	0	0	0	0	0	0	0	1	0	0	0	0	0	0	0	0	0	0	0	2	0	1	933	0	0	0	0	377	1	0	0	0	0	1	0	0	0	0
OTU53	unknown	unknown	0	0	0	0	0	0	35	1	0	0	1271	20	0	1	0	0	0	0	0	0	0	0	0	0	0	1	0	0	0	0	0	0	0	0	0	0	0	0	0
OTU359	unknown	unknown	0	0	0	0	0	0	0	0	0	0	0	0	0	0	0	0	0	0	0	0	0	0	0	0	0	0	0	0	1465	0	0	0	0	0	0	0	1	0	0
OTU509	unknown	unknown	0	0	0	0	0	0	0	0	0	0	0	0	0	0	0	0	0	1	0	0	0	0	0	0	0	332	0	0	733	405	0	0	0	1	0	0	0	0	0
OTU478	unknown	unknown	0	0	0	0	0	0	0	0	0	0	0	0	0	0	0	0	0	0	0	0	0	0	0	0	0	0	0	0	0	0	0	0	0	0	1710	0	0	1	0
OTU98	unknown	unknown	0	1	0	0	0	0	14	6	0	0	325	0	0	0	0	0	0	0	0	0	0	0	0	0	1	0	0	0	0	0	0	0	1	0	0	1417	0	0	0
OTU232	unknown	unknown	0	0	0	1	0	0	0	0	0	0	0	0	0	0	0	0	0	0	0	0	0	0	0	0	0	0	1914	0	0	0	0	0	0	0	0	0	0	0	0
OTU314	unknown	unknown	0	0	0	0	0	0	0	0	0	0	0	0	0	0	0	0	1950	0	0	0	0	0	0	0	0	0	0	0	0	0	0	0	0	0	0	0	0	0	0
OTU188	unknown	unknown	0	0	0	0	0	0	0	0	0	0	0	0	0	0	0	0	0	0	0	0	0	0	0	0	0	0	2265	0	0	0	1	0	0	0	0	0	0	0	0
OTU580	unknown	unknown	0	0	0	0	0	0	0	0	0	0	0	0	0	0	0	0	0	0	0	0	0	0	0	0	0	0	0	868	0	1442	0	0	0	0	0	0	0	1	0
OTU211	unknown	unknown	0	0	0	0	0	0	0	0	0	0	0	0	0	0	0	0	1	0	0	0	0	0	0	0	0	0	0	0	0	0	2008	319	0	0	0	0	1	0	0
OTU266	unknown	unknown	0	2364	0	0	0	0	0	0	0	0	0	0	0	0	0	0	0	0	0	0	0	0	0	0	0	0	0	0	0	0	0	0	0	0	0	0	0	0	0
OTU342	unknown	unknown	0	0	0	0	0	0	1	0	0	597	0	0	0	17	0	0	0	1	1750	0	0	0	0	0	0	0	0	0	0	0	0	0	0	0	0	0	0	0	0
OTU295	unknown	unknown	461	0	0	0	0	0	0	0	1	0	0	0	0	0	0	0	0	0	0	0	1	1974	0	1	0	0	0	0	0	0	0	0	0	0	0	0	0	0	0
OTU417	unknown	unknown	0	0	0	0	0	2480	0	0	0	3	0	0	0	0	0	0	0	0	0	0	0	0	0	0	0	0	0	0	0	0	0	0	0	0	0	0	0	0	0
OTU182	unknown	unknown	0	0	0	0	0	0	0	0	0	0	0	0	0	0	0	0	0	0	0	0	0	0	1	1	0	0	0	0	0	0	0	0	0	0	0	2597	0	0	0
OTU310	unknown	unknown	0	0	0	205	2520	0	0	0	0	0	0	0	0	0	0	1	0	0	0	0	0	0	0	0	0	0	0	0	0	0	0	0	0	0	0	0	0	0	0
OTU204	unknown	unknown	0	1	0	0	0	0	0	0	0	0	0	0	108	0	0	1	2	2	0	0	0	0	0	0	0	0	0	2901	0	0	0	0	0	0	0	0	0	0	0
OTU62	unknown	unknown	0	0	0	0	0	0	0	0	0	0	0	0	0	0	2108	1	0	1	0	0	0	0	0	0	2	0	0	0	0	0	0	3	1	0	928	0	0	0	0
OTU471	unknown	unknown	0	0	0	0	0	0	0	439	1563	0	0	0	0	20	0	0	0	1	930	0	1	0	1	0	0	1	0	0	0	496	0	0	0	0	0	0	0	0	0
OTU87	unknown	unknown	0	1827	0	0	1	0	83	0	0	0	1	0	0	0	0	480	1	0	0	0	0	0	0	1	0	0	0	0	0	0	0	1137	0	0	0	0	0	0	0
OTU121	unknown	unknown	0	0	0	0	0	0	0	0	0	0	0	0	0	0	0	0	0	0	0	0	0	0	0	0	0	0	1156	0	2	0	2862	0	0	0	0	0	3	0	0
OTU275	unknown	unknown	0	0	0	0	908	0	0	1881	62	3	0	26	0	18	17	0	0	0	0	0	0	0	84	0	0	0	0	744	0	330	0	0	0	0	0	0	0	0	0
OTU120	unknown	unknown	0	255	0	0	0	0	0	0	1	0	0	72	0	1	0	0	864	0	0	0	0	2	3042	2	1	0	0	0	0	0	0	0	0	0	0	0	0	0	0
OTU213	unknown	unknown	0	0	0	0	1	0	0	0	0	0	616	0	4183	0	0	0	0	0	0	0	0	0	0	0	0	0	0	0	0	0	0	0	0	0	0	0	0	0	0
OTU100	unknown	unknown	514	0	0	0	0	0	1	0	0	0	0	1250	0	0	0	0	0	0	0	1	3830	1	685	1	0	0	0	0	0	0	0	0	0	0	0	0	0	0	0
OTU108	unknown	unknown	0	0	0	0	0	0	0	0	0	0	0	0	0	0	3	0	0	0	0	0	0	2	0	1	4820	0	0	0	0	0	0	4258	1	0	1	1	1	0	0
OTU8	unknown	unknown	0	89	0	0	0	0	20	3	5	0	1	0	687	0	0	0	0	0	1	0	2	6	2	6	1	11460	0	0	1	9	0	0	1	2	0	0	1	0	0
OTU16	unknown	unknown	0	0	0	0	0	0	0	0	0	3	0	1	0	0	0	0	0	0	0	0	0	0	0	0	0	1	0	0	0	1	0	0	0	2970	704	0	0	0	12360
OTU79	unknown	unknown	0	0	0	2620	4914	1	0	0	0	0	1	0	1	11	4875	1	0	0	0	0	0	0	0	3657	0	0	1	0	0	0	0	0	0	1	0	0	0	0	0
OTU12	unknown	unknown	967	214	0	1977	830	1641	0	1607	88	5	2	0	320	66	3839	0	0	3	627	0	2955	0	919	2	0	0	2	0	1130	945	0	1	1	0	0	0	20	0	0
OTU7	unknown	unknown	0	0	0	1	0	0	0	4	0	0	0	0	0	0	1	0	0	0	0	0	0	0	0	0	0	0	18214	0	2	0	0	0	0	0	0	0	3	0	0
OTU1	unknown	unknown	0	3	0	4	16876	2	0	7	0	0	1177	1	2	4964	2	2	4	4	8247	2	2	0	1	1	0	1	4	3	2	0	13	0	0	0	0	0	9	1	0
OTU4	unknown	unknown	0	898	38	0	3	2	163	5	1	17	11285	991	0	0	0	0	1046	2	0	0	0	0	1	0	0	0	1	1	0	1	3	0	0	0	0	0	20604	0	0
OTU20	unknown	unknown	1	927	30	2	596	2526	0	1287	251	86	4	442	4285	19	3181	2948	17113	1946	4	2949	2852	1894	838	1	0	1812	2690	0	3105	2102	3	3	7980	3790	1	0	8098	1	0
		sum	16385	25617	12242	6883	32396	26023	5623	23808	36082	20208	22936	7301	19441	10759	16957	11226	28337	19312	14890	11543	18916	18991	27658	26258	22853	15810	27490	15746	22009	17287	29801	19736	19941	10334	12958	46926	55791	9662	52417
		count	22	41	15	15	21	28	36	32	33	43	31	43	25	41	21	20	22	31	22	15	32	33	32	38	21	19	26	23	26	31	26	18	20	16	15	14	32	13	9
		min	9
		max	43
